# Supplementary material for: Seasonal Variation in Flower Traits, Visitor Traits, and Reproductive Success of Solanum sisymbriifolium Lamarck (Solanaceae) in the Rarh Region of West Bengal, India
Source: Biology (Basel). 2025 Jul 16;14(7):865. doi: 10.3390/biology14070865 (PMC12292435; doi:10.3390/biology14070865)
Supplement: Supplementary file 1 [file biology-14-00865-s001.zip]

Archive with 5 entries (5 files):
- 16. Table S3.pdf
- 17. Table S4.pdf
- 18. Table S5.pdf
- 14. Table S1.pdf
- 15. Table S2.pdf
